# Supplementary material for: Molecular Characterization of a Novel Rubodvirus Infecting Raspberries
Source: Viruses. 2024 Jul 3;16(7):1074. doi: 10.3390/v16071074 (PMC11281551; doi:10.3390/v16071074)
Supplement: Supplementary file 1 [file viruses-16-01074-s001.zip]

Archive with 4 entries (4 files):
- File_S1.fasta
- Table S1.xlsx
- Table S2.pdf
- Table S3.pdf
