# Supplementary material for: Molecular Characterization of a Novel Rubodvirus Infecting Raspberries
Source: Viruses. 2024 Jul 3;16(7):1074. doi: 10.3390/v16071074 (PMC11281551; doi:10.3390/v16071074)
Supplement: Supplementary file 1 [file viruses-16-01074-s001.zip › File_S1.fasta]

>MPa_O4M [organism=Raspberry rubodvirus 1] MP-like protein (MPb), partial cds
CTCTCTCTACCAGCATGATCCTCTATGATTTGTACGATGACAACAAGGTTAATGAAGACATTCTTAAAGATCTGAAAGCAAGCAATCTAAGAAGTGCTGAGTATATCAAAACAATGATATTTAAGCAGCAGTGGGTTGAGATGAAGATGAGAGCATTTAAAGAATTCTCAATTTCTTCACAATATTTTAATAAATTTACTGAACACTCCAAGCTTAAAAACTTATTCAAAAGCAGAACAAAAATTTGCACATTCCACCTAGTTAGTTCTGACAATCAAAACACTTTCTCTCCACTAGTTGATGGAGACAAAACTGTAAAAAATTATATGTACATGTTTATAGAGGGCATGGAACTCTCTTACAGTAGAACAGTCCCCACTAGAACACAAGGATTCTTAATTGTGAACTTGTTTGACATATCAAGAGGTGAAGATCTTGATAACCACTTGGGCGCATTTGGATTTTCTTTTGAAGATTCAAGTTCCAAAGCAAACATTTTATTAAATGCTCACATAGCCCTGAGTGATACACCTAATCTATTGGTGACACACACTTTATATGGCTCCAAATTTATGGACTCTTCTTATAGCGGCATATTAGACATTAAAATAAAGTACAAATTGACAAAAAAGTCACCTGAGTATAAATTGGACTCTGAATTAGGATTGTTTAAAGTTCCAGAAAAACTGAGATTTAAATCAATTCCCGAAATTTATATTGTTAATTCTTTATCTTTCTCTTCATCTATACTTCTAAATAAAAAATACATAATTGATTTGATGACAAAAAGAAATTGGCATTCTTTGAGAGGGTCAATTGCACAAGATCAAGACAAGAGGCAAAAATCAGAAAAGACATTGAGAAGGCAAAAAAGCTCATCTCTAGAAGGGAACTTCAAACTGAAGGAGACTAAGAAATTACCAAAGACCAGATCTGAAAGATCATCTCCTAGATTAAACAAGAAAGATTCAGGAACCAAATCAGATGGTTTCAAGAAGGTGAGATTTTTAGACCTAGATAAGAGTTCATCCAGAGAAC

>MPb_O4M [organism=Raspberry rubodvirus 1] MP protein (MPa), partial cds
ACGTGAAATCACCAAATGACTTCTTGTCTGGGATTTCTTCAAGCCCACTTTCTGACTCTGATTTCCCTGTTTACAAAGATGATGCTCGTCTCTCTGGTATCAGGGAGATGATTAGAGGAAACAAAAGTCTTGAAGAGGCATATGAGGCCGCAGATGCTTCAAAAAACATGTGGGTTCAGCATCAGTATGAATCCTCTATGCAAGCCCTTTCACAGATGGATTCTGAATTCACTCTGGGAAATTTGTACCAGACAAAAGATCTATGGGTCAAGAAAAATGCTGAAGCTGACATAGCTGTCACAGGTGGGAAATCTGAAATACAGTTCAGACCTATAAACCCAGATGAGAAGAGAAAGATGGAGAAAAAGTACAAGGCACTTCATCTTGATGGTTTCGAGATAAGTTGCCAGTCTTACATGCCCCAAGGTTCTAAGGGATTTGCAATTGTGTCCTTGTATGATGAAAGGTTTGTTAGTCCTGAAGAGGGTTTCCTTGGACTGATAGGGTTTCCTTTGTCTGAAAGGAATACAACTGCCACTTGCAAGTTGAACTATTGTGTTTCAACAAAGGATTCAAAAAATTGGGTTGCAATAATTACTGTATATGAACATGGTCTCCTTGATAGTATGACTCCTTGCAATTTTCATCTGCAAACCACTTATAAGTATACAAACAATCTAGAAAGATG
