# Supplementary material for: Molecular Characterization of a Novel Rubodvirus Infecting Raspberries
Source: Viruses. 2024 Jul 3;16(7):1074. doi: 10.3390/v16071074 (PMC11281551; doi:10.3390/v16071074)
Supplement: Supplementary file 1 [file viruses-16-01074-s001.zip › Table S1.xlsx]

## Sheet: Table S1 - samples
	Table S1 Plant and invertebrate samples tested in the study
	Sampling site abbreviations: CZ - Czech Republic, HK - Hradec Kralove Region, SM - South Moravian Region, SB - South Bohemian Region, OR - Olomouc Region, CB - Central Bohemia; NO – Norway
	1) source plant was transferred from RBIP Holovousy to Biology Centre CAS, Ceske Budejovice, a decade ago, then it was grown in a glasshouse of Biology Centre CAS.
		yellow background = samples tested positive for RaRV1 in the study
	Czech Republic
Isolate (alias)	Sample type	Sampling site	Sample description
A492	raspberry	CZ: OR:Hvozdečko	Rubus idaeus cv. Little sweet sister
A493	raspberry	CZ: OR:Hvozdečko	Rubus idaeus cv. Yummy
A587	raspberry	CZ: SB:Hluboká nad Vltavou	Rubus idaeus, unknown cultivar
A588	raspberry	CZ: SB:Hluboká nad Vltavou	Rubus idaeus, unknown cultivar
A621	raspberry	CZ: SB:Srubec	Rubus idaeus, wild
A622	raspberry	CZ: SB:Srubec	Rubus idaeus, wild
A623	raspberry	CZ: SB:Staré Hodějovice	Rubus idaeus, wild
A624	raspberry	CZ: SB:Staré Hodějovice	Rubus idaeus, wild
A625	raspberry	CZ: SB:Staré Hodějovice	Rubus idaeus, wild
A626	raspberry	CZ: SB:Staré Hodějovice	Rubus idaeus, wild
A627	raspberry	CZ: SB:Staré Hodějovice	Rubus idaeus, wild
A628	raspberry	CZ: SB:Staré Hodějovice	Rubus idaeus, wild
A629	raspberry	CZ: SB:Staré Hodějovice	Rubus idaeus, wild
A630	raspberry	CZ: SB:Staré Hodějovice	Rubus idaeus, wild
A631	raspberry	CZ: SB:Staré Hodějovice	Rubus idaeus, wild
A632	raspberry	CZ: SB:Staré Hodějovice	Rubus idaeus, wild
A643	raspberry	CZ: SB:Ostrolovský Újezd	Rubus idaeus, unknown cultivar
A645	raspberry	CZ: SB:Dubičné	Rubus idaeus, unknown cultivar
A675	raspberry	CZ: CB:Dobré Pole	Rubus idaeus cv. Enrosadira
A676	raspberry	CZ: CB:Dobré Pole	Rubus idaeus cv. Sugana
A677	raspberry	CZ: CB:Dobré Pole	Rubus idaeus cv. Enrosadira
A678	raspberry	CZ: CB:Dobré Pole	Rubus idaeus cv. Enrosadira
A679	raspberry	CZ: CB:Břežany	Rubus idaeus cv. Polka
A680	raspberry	CZ: CB:Dobré Pole	Rubus idaeus cv. Sugana
A687	raspberry	CZ: OR:Hvozdečko	Rubus idaeus cv. Sokolica
A688	raspberry	CZ: OR:Hvozdečko	Rubus idaeus cv. Sokolica
A689	raspberry	CZ: OR:Hvozdečko	Rubus idaeus cv. Sokolica
A702	raspberry	CZ: SB:Vrábče	Rubus idaeus, wild
A703	raspberry	CZ: SB:Vrábče	Rubus idaeus, wild
A704	raspberry	CZ: SB:Vrábče	Rubus idaeus, wild
A705	raspberry	CZ: SB:Vrábče	Rubus idaeus, wild
A706	raspberry	CZ: SB:Vrábče	Rubus idaeus, wild
A708	raspberry	CZ: HK:Doudleby nad Orlicí	Rubus idaeus cv. Canby
A709 (64_2021)	raspberry	CZ: HK:Doudleby nad Orlicí	Rubus idaeus cv. Canby
A710	raspberry	CZ: HK:Doudleby nad Orlicí	Rubus idaeus cv. Canby
A711	raspberry	CZ: HK:Doudleby nad Orlicí	Rubus idaeus cv. Canby
A712	raspberry	CZ: HK:Doudleby nad Orlicí	Rubus idaeus cv. Canby
A713	raspberry	CZ: HK:Doudleby nad Orlicí	Rubus idaeus cv. Canby
A714	raspberry	CZ: HK:Doudleby nad Orlicí	Rubus idaeus cv. Canby
A715	raspberry	CZ: HK:Doudleby nad Orlicí	Rubus idaeus cv. Canby
A716	raspberry	CZ: HK:Doudleby nad Orlicí	Rubus idaeus cv. Canby
A717	raspberry	CZ: HK:Doudleby nad Orlicí	Rubus idaeus cv. Canby
A718	raspberry	CZ: HK:Doudleby nad Orlicí	Rubus idaeus cv. Canby
A719	raspberry	CZ: HK:Doudleby nad Orlicí	Rubus idaeus cv. Canby
A720	raspberry	CZ: HK:Doudleby nad Orlicí	Rubus idaeus cv. Canby
A721	raspberry	CZ: HK:Doudleby nad Orlicí	Rubus idaeus cv. Canby
A753	raspberry	CZ: SB:Vrábče	Rubus idaeus, wild
A754	raspberry	CZ: SB:Vrábče	Rubus idaeus, wild
A799 (V3)	raspberry	CZ: HK:Volanice	Rubus idaeus, wild
A804	raspberry	CZ: SB:Boršov nad Vltavou	Rubus idaeus cv. Rutrago
A805 (V4)	raspberry	CZ: HK:Volanice	Rubus idaeus, cv. Canby
A806 (V5)	raspberry	CZ: HK:Volanice	Rubus idaeus, cv. Canby
A807 (NB1)	raspberry	CZ: HK:Nový Bydžov	Rubus idaeus cv. Bulharský rubín
A903	raspberry	CZ: SB:Vrábče	Rubus idaeus, wild
A904	raspberry	CZ: SB:Vrábče	Rubus idaeus, wild
A905	raspberry	CZ: SB:Vrábče	Rubus idaeus, wild
A906	raspberry	CZ: SB:Vrábče	Rubus idaeus, wild
A907	raspberry	CZ: SB:Vrábče	Rubus idaeus, wild
A908	raspberry	CZ: SB:Vrábče	Rubus idaeus, wild
A912	raspberry	CZ: SB:Vrábče	Rubus idaeus, wild
A913	raspberry	CZ: SB:Vrábče	Rubus idaeus, wild
A914	raspberry	CZ: SB:Vrábče	Rubus idaeus, wild
A915	raspberry	CZ: SB:Vrábče	Rubus idaeus, wild
A916	raspberry	CZ: SB:Vrábče	Rubus idaeus, wild
A917	raspberry	CZ: SB:Vrábče	Rubus idaeus, wild
A918 (CF322)	raspberry	CZ: HK:Vitiněves	Rubus idaeus cv. Polka
A919 (CF323)	raspberry	CZ: HK:Vitiněves	Rubus idaeus, unknown cultivar
A920 (CF324)	raspberry	CZ: HK:Synkov	Rubus idaeus cv. Glen Ample
A921 (CF325)	raspberry	CZ: HK:Synkov	Rubus idaeus cv. Glen Ample
A922 (CF326)	raspberry	CZ: HK:Synkov	Rubus idaeus cv. Tulameen
A923 (CF327)	raspberry	CZ: HK:Synkov	Rubus idaeus cv. Tulameen
A924 (CF328)	raspberry	CZ: HK:Synkov	Rubus idaeus cv. Glen Ample
A925 (CF330b)	raspberry	CZ: HK:Kbelnice	Rubus idaeus cv. Sugana
A926 (CF331)	raspberry	CZ: HK:Kbelnice	Rubus idaeus cv. Glen
A927 (CF332b)	raspberry	CZ: HK:Kbelnice	Rubus idaeus, unknown cultivar
A928 (CF333)	raspberry	CZ: HK:Kbelnice	Rubus idaeus, unknown cultivar
A929 (CF334b)	raspberry	CZ: HK:Kbelnice	Rubus idaeus, unknown cultivar
A930	raspberry	CZ: CB:Břežany	Rubus idaeus cv. Sugana
A931	raspberry	CZ: SB:Hluboká nad Vltavou	Rubus idaeus, unknown cultivar
A932	raspberry	CZ: SB:Dubné	Rubus idaeus, unknown cultivar
A934	raspberry	CZ: CB:Břežany	Rubus idaeus cv. Sugana
A935	raspberry	CZ: CB:Dobré Pole	Rubus idaeus cv. Sugana
A936	raspberry	CZ: CB:Dobré Pole	Rubus idaeus cv. Enrosadira
A937	raspberry	CZ: CB:Dobré Pole	Rubus idaeus cv. Enrosadira
A938	raspberry	CZ: CB:Dobré Pole	Rubus idaeus cv. Enrosadira
A939	raspberry	CZ: CB:Dobré Pole	Rubus idaeus cv. Sugana
A940	raspberry	CZ: CB:Dobré Pole	Rubus idaeus cv. Sugana
A941	raspberry	CZ: CB:Dobré Pole	Rubus idaeus cv. Sugana
A942	raspberry	CZ: CB:Dobré Pole	Rubus idaeus cv. Sugana
A943	raspberry	CZ: CB:Břežany	Rubus idaeus cv. Sugana
A944	raspberry	CZ: CB:Dobré Pole	Rubus idaeus cv. Enrosadira
A945	raspberry	CZ: CB:Dobré Pole	Rubus idaeus cv. Enrosadira
A946	raspberry	CZ: CB:Dobré Pole	Rubus idaeus cv. Enrosadira
A947	raspberry	CZ: CB:Břežany	Rubus idaeus cv. Sugana
A948	raspberry	CZ: CB:Břežany	Rubus idaeus cv. Sugana
A949	raspberry	CZ: CB:Břežany	Rubus idaeus cv. Polka
A950	raspberry	CZ: CB:Břežany	Rubus idaeus cv. Sugana
A951	raspberry	CZ: CB:Břežany	Rubus idaeus cv. Polka
A952	raspberry	CZ: SB:Vrábče	Rubus idaeus, wild
A953	raspberry	CZ: SB:Vrábče	Rubus idaeus, wild
A954	raspberry	CZ: SB:Vrábče	Rubus idaeus, wild
A955	raspberry	CZ: SB:Vrábče	Rubus idaeus, wild
A956	raspberry	CZ: SB:Vrábče	Rubus idaeus, wild
A957	raspberry	CZ: SB:Vrábče	Rubus idaeus, wild
A958	raspberry	CZ: SB:Vrábče	Rubus idaeus, wild
A959	raspberry	CZ: SB:Vrábče	Rubus idaeus, wild
A960	raspberry	CZ: SB:Vrábče	Rubus idaeus, wild
A961	raspberry	CZ: SB:Vrábče	Rubus idaeus, wild
A962	raspberry	CZ: SB:Vrábče	Rubus idaeus, wild
A963	raspberry	CZ: SB:Vrábče	Rubus idaeus, wild
A964	raspberry	CZ: CB:Břežany	Rubus idaeus cv. Polka
A965	raspberry	CZ: CB:Břežany	Rubus idaeus cv. Polka
A966	raspberry	CZ: CB:Břežany	Rubus idaeus cv. Polka
A967	raspberry	CZ: CB:Břežany	Rubus idaeus cv. Sugana
A970	raspberry	CZ: SB:Vrábče	Rubus idaeus, wild
A971	raspberry	CZ: SB:Vrábče	Rubus idaeus, wild
A972	raspberry	CZ: SB:Vrábče	Rubus idaeus, wild
A973	raspberry	CZ: SB:Vrábče	Rubus idaeus, wild
A974	raspberry	CZ: SB:Vrábče	Rubus idaeus, wild
A975	raspberry	CZ: OR:Hvozdečko	Rubus idaeus cv. Polka
A978	raspberry	CZ: OR:Hvozdečko	Rubus idaeus cv. Polka
A979	raspberry	CZ: OR:Hvozdečko	Rubus idaeus cv. Polka
A980	raspberry	CZ: OR:Hvozdečko	Rubus idaeus cv. Sokolica
A981	raspberry	CZ: OR:Hvozdečko	Rubus idaeus cv. Sokolica
A982 (CF871)	raspberry	CZ: HK:Holovousy	Rubus idaeus, wild
A983 (CF872)	raspberry	CZ: HK:Holovousy	Rubus idaeus, wild
A984 (CF873)	raspberry	CZ: HK:Holovousy	Rubus idaeus, wild
A985 (CF874b)	raspberry	CZ: HK:Holovousy	Rubus idaeus, unknown cultivar
A986 (MC1)	raspberry	CZ: HK:Míčov	Rubus idaeus, unknown cultivar
A987 (KN1)	raspberry	CZ: HK:Holovousy	Rubus idaeus, unknown cultivar
A988 (P1)	raspberry	CZ: HK:Holovousy	Rubus idaeus, unknown cultivar
A989 (PR1, CF876b)	raspberry	CZ: VR Přibyslav	Rubus idaeus, unknown cultivar
A990 (PR2, CF877)	raspberry	CZ: VR Přibyslav	Rubus idaeus, unknown cultivar
A991 (PR3, CF878b)	raspberry	CZ: VR Přibyslav	Rubus idaeus, unknown cultivar
A992	raspberry	CZ: CB:Dobré Pole	Rubus idaeus cv. Enrosadira
A993	raspberry	CZ: CB:Dobré Pole	Rubus idaeus cv. Enrosadira
A994	raspberry	CZ: CB:Dobré Pole	Rubus idaeus cv. Enrosadira
A995	raspberry	CZ: CB:Dobré Pole	Rubus idaeus cv. Enrosadira
A996	raspberry	CZ: CB:Dobré Pole	Rubus idaeus cv. Enrosadira
A997	raspberry	CZ: CB:Dobré Pole	Rubus idaeus cv. Enrosadira
A998	raspberry	CZ: CB:Dobré Pole	Rubus idaeus cv. Enrosadira
A999	raspberry	CZ: CB:Dobré Pole	Rubus idaeus cv. Enrosadira
B1	raspberry	CZ: CB:Dobré Pole	Rubus idaeus cv. Enrosadira
B10	raspberry	CZ: CB:Dobré Pole	Rubus idaeus cv. Enrosadira
B11	raspberry	CZ: CB:Dobré Pole	Rubus idaeus cv. Enrosadira
B12	raspberry	CZ: CB:Dobré Pole	Rubus idaeus cv. Enrosadira
B13	raspberry	CZ: CB:Dobré Pole	Rubus idaeus cv. Enrosadira
B14	raspberry	CZ: CB:Dobré Pole	Rubus idaeus cv. Enrosadira
B15	raspberry	CZ: CB:Dobré Pole	Rubus idaeus cv. Enrosadira
B16	raspberry	CZ: CB:Dobré Pole	Rubus idaeus cv. Enrosadira
B18	raspberry	CZ: CB:Dobré Pole	Rubus idaeus cv. Enrosadira
B180	raspberry	CZ: SB:Dubičné	Rubus idaeus, unknown cultivar
B181	raspberry	CZ: HK:Doudleby nad Orlicí	Rubus idaeus cv. Canby
B182	raspberry	CZ: HK:Doudleby nad Orlicí	Rubus idaeus cv. Canby
B183	raspberry	CZ: HK:Doudleby nad Orlicí	Rubus idaeus cv. Canby
B184	raspberry	CZ: HK:Doudleby nad Orlicí	Rubus idaeus cv. Canby
B189	raspberry	CZ: HK:Doudleby nad Orlicí	Rubus idaeus cv. Canby
B19	raspberry	CZ: CB:Dobré Pole	Rubus idaeus cv. Enrosadira
B190	raspberry	CZ: HK:Doudleby nad Orlicí	Rubus idaeus cv. Canby
B191	raspberry	CZ: HK:Doudleby nad Orlicí	Rubus idaeus cv. Canby
B192	raspberry	CZ: HK:Doudleby nad Orlicí	Rubus idaeus cv. Canby
B193	raspberry	CZ: HK:Doudleby nad Orlicí	Rubus idaeus cv. Canby
B194	raspberry	CZ: HK:Doudleby nad Orlicí	Rubus idaeus cv. Canby
B195	raspberry	CZ: HK:Doudleby nad Orlicí	Rubus idaeus cv. Canby
B196	raspberry	CZ: HK:Doudleby nad Orlicí	Rubus idaeus cv. Canby
B197	raspberry	CZ: HK:Doudleby nad Orlicí	Rubus idaeus cv. Canby
B198	raspberry	CZ: HK:Doudleby nad Orlicí	Rubus idaeus cv. Canby
B199	raspberry	CZ: HK:Doudleby nad Orlicí	Rubus idaeus cv. Canby
B2	raspberry	CZ: CB:Dobré Pole	Rubus idaeus cv. Enrosadira
B20	raspberry	CZ: CB:Dobré Pole	Rubus idaeus cv. Enrosadira
B200	raspberry	CZ: HK:Doudleby nad Orlicí	Rubus idaeus cv. Canby
B203	raspberry	CZ: SB:Vidov	Rubus idaeus, wild
B204	raspberry	CZ: SB:Vidov	Rubus idaeus, wild
B205	raspberry	CZ: HK:Doudleby nad Orlicí	Rubus idaeus cv. Canby
B206	raspberry	CZ: HK:Doudleby nad Orlicí	Rubus idaeus cv. Canby
B207	raspberry	CZ: HK:Doudleby nad Orlicí	Rubus idaeus cv. Canby
B208	raspberry	CZ: HK:Doudleby nad Orlicí	Rubus idaeus cv. Canby
B21	raspberry	CZ: CB:Dobré Pole	Rubus idaeus cv. Enrosadira
B22	raspberry	CZ: CB:Dobré Pole	Rubus idaeus cv. Enrosadira
B23	raspberry	CZ: CB:Dobré Pole	Rubus idaeus cv. Enrosadira
B239 (CG691)	raspberry	CZ: HK:Holovousy	Rubus idaeus, wild
B24	raspberry	CZ: CB:Dobré Pole	Rubus idaeus cv. Enrosadira
B25	raspberry	CZ: CB:Dobré Pole	Rubus idaeus cv. Enrosadira
B26	raspberry	CZ: CB:Dobré Pole	Rubus idaeus cv. Enrosadira
B27	raspberry	CZ: CB:Dobré Pole	Rubus idaeus cv. Enrosadira
B277	raspberry	CZ: HK:Holovousy	Rubus idaeus, unknown cultivar
B279	raspberry	CZ: SB:České Budějovice	Rubus idaeus, wild
B28	raspberry	CZ: CB:Dobré Pole	Rubus idaeus cv. Enrosadira
B280	raspberry	CZ: SB:České Budějovice	Rubus idaeus, wild
B283	raspberry	CZ: SB:Hroznějovice	Rubus idaeus, unknown cultivar
B284	raspberry	CZ: SB:České Budějovice	Rubus idaeus, wild
B29	raspberry	CZ: SB:České Budějovice	Rubus idaeus, wild
B295	raspberry	CZ: HK:Vitiněves	Rubus idaeus, unknown cultivar
B296	raspberry	CZ: HK:Vitiněves	Rubus idaeus, unknown cultivar
B297	raspberry	CZ: OR:Hvozdečko	Rubus idaeus cv. Ispolin
B298 (GR)	raspberry	CZ: OR:Hvozdečko	Rubus idaeus cv. Ispolin (GR)
B3	raspberry	CZ: CB:Dobré Pole	Rubus idaeus cv. Enrosadira
B30	raspberry	CZ: SB:České Budějovice	Rubus idaeus, wild
B31	raspberry	CZ: SB:České Budějovice	Rubus idaeus, wild
B311	raspberry	CZ: HK:Doudleby nad Orlicí	Rubus idaeus cv. Canby
B312	raspberry	CZ: HK:Doudleby nad Orlicí	Rubus idaeus cv. Canby
B313	raspberry	CZ: HK:Doudleby nad Orlicí	Rubus idaeus cv. Canby
B314	raspberry	CZ: HK:Doudleby nad Orlicí	Rubus idaeus cv. Canby
B315 (D23)	raspberry	CZ: HK:Doudleby nad Orlicí	Rubus idaeus cv. Canby
B316	raspberry	CZ: HK:Doudleby nad Orlicí	Rubus idaeus cv. Canby
B32	raspberry	CZ: SB:České Budějovice	Rubus idaeus, wild
B329	raspberry	CZ: HK:Doudleby nad Orlicí	Rubus idaeus cv. Canby
B33	raspberry	CZ: SB:Staré Hodějovice	Rubus idaeus, wild
B330	raspberry	CZ: HK:Doudleby nad Orlicí	Rubus idaeus cv. Canby
B331	raspberry	CZ: HK:Doudleby nad Orlicí	Rubus idaeus cv. Canby
B332	raspberry	CZ: HK:Doudleby nad Orlicí	Rubus idaeus cv. Canby
B333	raspberry	CZ: HK:Doudleby nad Orlicí	Rubus idaeus cv. Canby
B334	raspberry	CZ: HK:Doudleby nad Orlicí	Rubus idaeus cv. Canby
B335	raspberry	CZ: HK:Doudleby nad Orlicí	Rubus idaeus cv. Canby
B336	raspberry	CZ: HK:Doudleby nad Orlicí	Rubus idaeus cv. Canby
B337	raspberry	CZ: HK:Doudleby nad Orlicí	Rubus idaeus cv. Canby
B338	raspberry	CZ: HK:Doudleby nad Orlicí	Rubus idaeus cv. Canby
B339	raspberry	CZ: HK:Doudleby nad Orlicí	Rubus idaeus cv. Canby
B34	raspberry	CZ: SB:Staré Hodějovice	Rubus idaeus, wild
B340	raspberry	CZ: HK:Doudleby nad Orlicí	Rubus idaeus cv. Canby
B341	raspberry	CZ: HK:Doudleby nad Orlicí	Rubus idaeus cv. Canby
B342	raspberry	CZ: HK:Doudleby nad Orlicí	Rubus idaeus cv. Canby
B343	raspberry	CZ: HK:Doudleby nad Orlicí	Rubus idaeus cv. Canby
B344	raspberry	CZ: HK:Doudleby nad Orlicí	Rubus idaeus cv. Canby
B345	raspberry	CZ: HK:Doudleby nad Orlicí	Rubus idaeus cv. Canby
B346	raspberry	CZ: HK:Doudleby nad Orlicí	Rubus idaeus cv. Canby
B347	raspberry	CZ: HK:Doudleby nad Orlicí	Rubus idaeus cv. Canby
B348	raspberry	CZ: HK:Doudleby nad Orlicí	Rubus idaeus cv. Canby
B349 (45_2022)	raspberry	CZ: HK:Doudleby nad Orlicí	Rubus idaeus cv. Canby
B35	raspberry	CZ: SB:Staré Hodějovice	Rubus idaeus, wild
B350 (V2)	raspberry	CZ: HK:Volanice	Rubus idaeus, cv. Canby
B36	raspberry	CZ: SB:Staré Hodějovice	Rubus idaeus, wild
B37	raspberry	CZ: SB:Staré Hodějovice	Rubus idaeus, wild
B38	raspberry	CZ: CB:Břežany	Rubus idaeus cv. Polka
B39	raspberry	CZ: CB:Břežany	Rubus idaeus cv. Polka
B4	raspberry	CZ: CB:Dobré Pole	Rubus idaeus cv. Enrosadira
B40	raspberry	CZ: CB:Břežany	Rubus idaeus cv. Polka
B41	raspberry	CZ: CB:Břežany	Rubus idaeus cv. Polka
B42	raspberry	CZ: CB:Břežany	Rubus idaeus cv. Polka
B43	raspberry	CZ: CB:Břežany	Rubus idaeus cv. Polka
B44	raspberry	CZ: CB:Břežany	Rubus idaeus cv. Polka
B45	raspberry	CZ: CB:Břežany	Rubus idaeus cv. Polka
B46	raspberry	CZ: CB:Břežany	Rubus idaeus cv. Polka
B47	raspberry	CZ: CB:Břežany	Rubus idaeus cv. Polka
B48	raspberry	CZ: CB:Břežany	Rubus idaeus cv. Polka
B49	raspberry	CZ: CB:Břežany	Rubus idaeus cv. Polka
B5	raspberry	CZ: CB:Dobré Pole	Rubus idaeus cv. Enrosadira
B50	raspberry	CZ: CB:Břežany	Rubus idaeus cv. Polka
B51	raspberry	CZ: CB:Břežany	Rubus idaeus cv. Polka
B52	raspberry	CZ: CB:Břežany	Rubus idaeus cv. Polka
B53	raspberry	CZ: CB:Břežany	Rubus idaeus cv. Polka
B54	raspberry	CZ: CB:Břežany	Rubus idaeus cv. Polka
B55	raspberry	CZ: CB:Břežany	Rubus idaeus cv. Polka
B56	raspberry	CZ: CB:Břežany	Rubus idaeus cv. Polka
B57	raspberry	CZ: CB:Břežany	Rubus idaeus cv. Polka
B58	raspberry	CZ: CB:Břežany	Rubus idaeus cv. Polka
B59	raspberry	CZ: CB:Břežany	Rubus idaeus cv. Polka
B6	raspberry	CZ: CB:Dobré Pole	Rubus idaeus cv. Enrosadira
B60	raspberry	CZ: CB:Břežany	Rubus idaeus cv. Polka
B61	raspberry	CZ: CB:Břežany	Rubus idaeus cv. Polka
B62	raspberry	CZ: CB:Břežany	Rubus idaeus cv. Polka
B63	raspberry	CZ: CB:Břežany	Rubus idaeus cv. Polka
B64	raspberry	CZ: CB:Břežany	Rubus idaeus cv. Sugana
B65	raspberry	CZ: CB:Břežany	Rubus idaeus cv. Sugana
B66	raspberry	CZ: CB:Břežany	Rubus idaeus cv. Sugana
B67	raspberry	CZ: CB:Břežany	Rubus idaeus cv. Sugana
B68	raspberry	CZ: CB:Břežany	Rubus idaeus cv. Sugana
B69	raspberry	CZ: CB:Břežany	Rubus idaeus cv. Sugana
B7	raspberry	CZ: CB:Dobré Pole	Rubus idaeus cv. Enrosadira
B70	raspberry	CZ: CB:Břežany	Rubus idaeus cv. Sugana
B71	raspberry	CZ: CB:Břežany	Rubus idaeus cv. Sugana
B72	raspberry	CZ: CB:Břežany	Rubus idaeus cv. Sugana
B73	raspberry	CZ: SB:České Budějovice	Rubus idaeus, wild
B8	raspberry	CZ: CB:Dobré Pole	Rubus idaeus cv. Enrosadira
B9	raspberry	CZ: CB:Dobré Pole	Rubus idaeus cv. Enrosadira
CF863 (O4M)	raspberry	CZ: HK:Ostroměř	Rubus idaeus, unknown cultivar
CF866	raspberry	CZ: HK:Doubravice	Rubus idaeus cv. Glen Coe
CF879b	raspberry	CZ: SB:Písek	Rubus idaeus, unknown cultivar
CG683	raspberry	CZ: HK:Vitiněves	Rubus idaeus cv. Polka
CG757 (MC2)	raspberry	CZ: HK:Míčov	Rubus idaeus, unknown cultivar
CH525	raspberry	CZ: HK:Chlum	Rubus idaeus, unknown cultivar
B464	raspberry	CZ: SB:České Budějovice 1)	Rubus idaeus cv. Landmark
B465	raspberry	CZ: SB:České Budějovice 1)	Rubus idaeus cv. Norfolk giant
B466	raspberry	CZ: SB:České Budějovice 1)	Rubus idaeus cv. Landmark
B467 (H1)	raspberry	CZ: SB:České Budějovice 1)	Rubus idaeus cv. Jewel 4
B468	raspberry	CZ: SB:České Budějovice 1)	Rubus idaeus cv. Jewel 4
B469	raspberry	CZ: SB:České Budějovice 1)	Rubus idaeus cv. Norfolk giant
B484	raspberry	CZ: SB:České Budějovice 1)	Rubus idaeus cv. Jewel 4
B485	raspberry	CZ: SB:České Budějovice 1)	Rubus idaeus cv. Jewel 4
B486	raspberry	CZ: SB:České Budějovice 1)	Rubus idaeus cv. Jewel 4
B487	raspberry	CZ: SB:České Budějovice 1)	Rubus idaeus, unknown cultivar
B488	raspberry	CZ: SB:České Budějovice 1)	Rubus idaeus cv. Landmark
B489	raspberry	CZ: SB:České Budějovice 1)	Rubus idaeus cv. Landmark
B490	raspberry	CZ: SB:České Budějovice 1)	Rubus idaeus cv. Landmark
B491	raspberry	CZ: SB:České Budějovice 1)	Rubus idaeus cv. Landmark
B492	raspberry	CZ: SB:České Budějovice 1)	Rubus idaeus cv. Norfolk giant
B493	raspberry	CZ: SB:České Budějovice 1)	Rubus idaeus cv. Jewel 4
B503	raspberry	CZ: SB:České Budějovice 1)	Rubus idaeus cv. Jewel 4
B504	raspberry	CZ: SB:České Budějovice 1)	Rubus idaeus cv. Landmark
B505	raspberry	CZ: SB:České Budějovice 1)	Rubus idaeus cv. Norfolk giant
B506	raspberry	CZ: SB:České Budějovice 1)	Rubus idaeus cv. Landmark
B507	raspberry	CZ: SB:České Budějovice 1)	Rubus idaeus, unknown cultivar
CF226	raspberry	CZ: HK: Holovousy	Rubus idaeus cv. Babje leto
CF227	raspberry	CZ: HK: Holovousy	Rubus idaeus cv. Beskid
CF228	raspberry	CZ: HK: Holovousy	Rubus idaeus cv. Fairview
CF229	raspberry	CZ: HK: Holovousy	Rubus idaeus cv. Fortodi zamatos
CF230	raspberry	CZ: HK: Holovousy	Rubus idaeus cv. Glen clova
CF231	raspberry	CZ: HK: Holovousy	Rubus idaeus cv. Glen moy
CF232	raspberry	CZ: HK: Holovousy	Rubus idaeus cv. Granát
CF233	raspberry	CZ: HK: Holovousy	Rubus idaeus cv. Heritage
CF234	raspberry	CZ: HK: Holovousy	Rubus idaeus cv. Ljulin
CF235	raspberry	CZ: HK: Holovousy	Rubus idaeus cv. Llooyd George
CF236	raspberry	CZ: HK: Holovousy	Rubus idaeus cv. Malling admiral
CF237	raspberry	CZ: HK: Holovousy	Rubus idaeus cv. Bauforth's seedling
CF238	raspberry	CZ: HK: Holovousy	Rubus idaeus cv. Malling promise
CF239	raspberry	CZ: HK: Holovousy	Rubus idaeus cv. Meeker
CF240	raspberry	CZ: HK: Holovousy	Rubus idaeus cv. Norna
CF241	raspberry	CZ: HK: Holovousy	Rubus idaeus cv. Podgorina
CF242	raspberry	CZ: HK: Holovousy	Rubus idaeus cv. Skeena
CF243	raspberry	CZ: HK: Holovousy	Rubus idaeus cv. Zeva II.
CF247	raspberry	CZ: HK: Holovousy	Rubus idaeus cv. Taganka
CF248b	raspberry	CZ: HK: Holovousy	Rubus idaeus cv. Algonquin
CF249	raspberry	CZ: HK: Holovousy	Rubus idaeus cv. Balzam
CF250	raspberry	CZ: HK: Holovousy	Rubus idaeus cv. Brigantina
CF251	raspberry	CZ: HK: Holovousy	Rubus idaeus cv. Bulharský Rubín
CF252	raspberry	CZ: HK: Holovousy	Rubus idaeus cv. Canby
CF253	raspberry	CZ: HK: Holovousy	Rubus idaeus cv. Comox
CF254	raspberry	CZ: HK: Holovousy	Rubus idaeus cv. F103
CF255	raspberry	CZ: HK: Holovousy	Rubus idaeus cv. F48
CF256	raspberry	CZ: HK: Holovousy	Rubus idaeus cv. Findus
CF257	raspberry	CZ: HK: Holovousy	Rubus idaeus cv. Gatineu
CF258	raspberry	CZ: HK: Holovousy	Rubus idaeus cv. Glen Prosen
CF259	raspberry	CZ: HK: Holovousy	Rubus idaeus cv. Gradina
CF260	raspberry	CZ: HK: Holovousy	Rubus idaeus cv. Haida
CF261	raspberry	CZ: HK: Holovousy	Rubus idaeus cv. Chilcotin
CF262b	raspberry	CZ: HK: Holovousy	Rubus idaeus cv. Chilliwack
CF263	raspberry	CZ: HK: Holovousy	Rubus idaeus cv. Leo
CF264b	raspberry	CZ: HK: Holovousy	Rubus idaeus cv. Zlatá Královna
CF265	raspberry	CZ: HK: Holovousy	Rubus idaeus cv. VL32/11
CF266	raspberry	CZ: HK: Holovousy	Rubus idaeus cv. VL33/11
CF267	raspberry	CZ: HK: Holovousy	Rubus idaeus cv. Malling Joy
CF288	raspberry	CZ: HK: Holovousy	Rubus idaeus cv. 72-1-7
CF289	raspberry	CZ: HK: Holovousy	Rubus idaeus cv. Bulharský Rubín
CF290b	raspberry	CZ: HK: Holovousy	Rubus idaeus cv. Meeker
CF292	raspberry	CZ: HK: Holovousy	Rubus idaeus cv. Autumn Bliss
CF293	raspberry	CZ: HK: Holovousy	Rubus idaeus cv. Royalty
CF294	raspberry	CZ: HK: Holovousy	Rubus idaeus cv. Rutrago
CF295b	raspberry	CZ: HK: Holovousy	Rubus idaeus cv. Skromnica
CF296	raspberry	CZ: HK: Holovousy	Rubus idaeus cv. Sputnica
CF297	raspberry	CZ: HK: Holovousy	Rubus idaeus cv. Ada
CF298	raspberry	CZ: HK: Holovousy	Rubus idaeus cv. Tayberry
CF299	raspberry	CZ: HK: Holovousy	Rubus idaeus cv. Neidentifikován
CF300	raspberry	CZ: HK: Holovousy	Rubus idaeus cv. Veten
CF301	raspberry	CZ: HK: Holovousy	Rubus idaeus cv. Willamete
CF302	raspberry	CZ: HK: Holovousy	Rubus idaeus cv. Zenith
CF304	raspberry	CZ: HK: Holovousy	Rubus idaeus cv. Autumn Bliss
CF329	raspberry	CZ: HK: Synkov	Rubus idaeus cv. Glen Ample
CF335b	raspberry	CZ: HK: Kbelnice	Rubus idaeus, unknown cultivar
CF336b	raspberry	CZ: HK: Kbelnice	Rubus idaeus cv. Sugana
CF337b	raspberry	CZ: HK: Kbelnice	Rubus idaeus cv. Sugana
CF860 (V2)	raspberry	CZ: HK: Volanice	Rubus idaeus, unknown cultivar
CF865	raspberry	CZ: HK: Doubravice	Rubus idaeus cv. Glen Coe
CF866	raspberry	CZ: HK: Doubravice	Rubus idaeus cv. Glen Coe
CF867	raspberry	CZ: HK: Nový Bydžov	Rubus idaeus cv. Bulharský rubín
CF875b	raspberry	CZ: HK: Miletín	Rubus idaeus, unknown cultivar
CF879b	raspberry	CZ: SB Písek	Rubus idaeus, unknown cultivar
CF880	raspberry	CZ: SB Písek	Rubus idaeus, unknown cultivar
CF881	raspberry	CZ: PR Konopáč	Rubus idaeus, unknown cultivar
CF885	raspberry	CZ: HK: Hořice	Rubus idaeus, unknown cultivar
CF886	raspberry	CZ: HK: Kounov - Orlické hory	Rubus idaeus, unknown cultivar
CF887	raspberry	CZ: HK: Kounov - Orlické hory	Rubus idaeus, unknown cultivar
CF888b	raspberry	CZ: HK: Podhorní Újezd	Rubus idaeus, unknown cultivar
CF897	raspberry	CZ: HK: Dobrá Voda u Hořic	Rubus idaeus, unknown cultivar
CF898	raspberry	CZ: HK: Dobrá Voda u Hořic	Rubus idaeus, unknown cultivar
CF899b	raspberry	CZ: HK: Dobrá Voda u Hořic	Rubus idaeus, unknown cultivar
CF900	raspberry	CZ: VR Krasonice	Rubus idaeus, unknown cultivar
CF901	raspberry	CZ: HK: Lázně Bělohrad	Rubus idaeus, unknown cultivar
CF902	raspberry	CZ: HK: Lázně Bělohrad	Rubus idaeus, unknown cultivar
CG455	raspberry	CZ: HK: Dobrá Voda u Hořic	Rubus idaeus cv. Gordosť rosii
CG781	raspberry	CZ: HK: Hořice	Rubus idaeus, unknown cultivar
CG819	raspberry	CZ: LR: Horní Sytová	Rubus idaeus, unknown cultivar
CG820	raspberry	CZ: HK: Hronov	Rubus idaeus, unknown cultivar
CG402	raspberry	CZ: HK: Baumax HK	Rubus idaeus cv. Heritage
CG403	raspberry	CZ: HK: OBI HK	Rubus idaeus cv. Ottawa
CG404	raspberry	CZ: HK: OBI HK	Rubus idaeus cv. Malling Promise
CG405	raspberry	CZ: HK: Flóra Jičín	Rubus idaeus cv. Autumn Bliss
CG406	raspberry	CZ: HK: Flóra Jičín	Rubus idaeus cv. Tulameen
CG407	raspberry	CZ: HK: Flóra Jičín	Rubus idaeus cv. Heritage
CG408	raspberry	CZ: HK: Flóra Jičín	Rubus idaeus cv. Zewa III
CG409	raspberry	CZ: HK: Skochovice	Rubus idaeus cv. Glen Dee
CG410	raspberry	CZ: HK: Skochovice	Rubus idaeus cv. Autumn Amber
CG412	raspberry	CZ: HK: Skochovice	Rubus idaeus cv. Glen Ample
CG417	raspberry	CZ: LR: Radostná pod Kozákovem	Rubus idaeus cv. Valentina
CG418	raspberry	CZ: LR: Radostná pod Kozákovem	Rubus idaeus cv. Goodas Gold
CG419	raspberry	CZ: LR: Radostná pod Kozákovem	Rubus idaeus cv. Himbo Top
CG420	raspberry	CZ: LR: Radostná pod Kozákovem	Rubus idaeus cv. Enrosadira
CG421	raspberry	CZ: LR: Radostná pod Kozákovem	Rubus idaeus cv. Little Sweet Sister
CG422	raspberry	CZ: LR: Radostná pod Kozákovem	Rubus idaeus cv. Babby Dwarf
CG424	raspberry	CZ: LR: Chuchelna	Rubus idaeus cv. Glen Coe
CG425	raspberry	CZ: LR: Chuchelna	Rubus idaeus cv. Black Jewel
CG426	raspberry	CZ: LR: Chuchelna	Rubus idaeus cv. Apricot
CG428	raspberry	CZ: LR: Chuchelna	Rubus idaeus cv. Fall Gold
CG429	raspberry	CZ: LR: Víchová	Rubus idaeus cv. Enrosadira
CG430	raspberry	CZ: LR: Kruh	Rubus idaeus cv. Polka
CG431	raspberry	CZ: LR: Kruh	Rubus idaeus cv. Sanibelle
CG432	raspberry	CZ: LR: Kruh	Rubus idaeus cv. Solu Rot
CG433	raspberry	CZ: LR: Kruh	Rubus idaeus cv. Baby Dwarf
CG434	raspberry	CZ: LR: Kruh	Rubus idaeus cv. Willamette
CG437	raspberry	CZ: LR: Kruh	Rubus idaeus cv. Summer Chef
CG438	raspberry	CZ: LR: Kruh	Rubus idaeus cv. Aroma Queen
CG439	raspberry	CZ: LR: Kruh	Rubus idaeus cv. Algonquin
CG440	raspberry	CZ: LR: Kruh	Rubus idaeus cv. Pokusa
CG441	raspberry	CZ: LR: Kruh	Rubus idaeus cv. Sugana
CG442	raspberry	CZ: LR: Kruh	Rubus idaeus cv. Polka
CG443	raspberry	CZ: LR: Kruh	Rubus idaeus cv. Schönemann
CG444	raspberry	CZ: LR: Kruh	Rubus idaeus cv. Elida
CG445	raspberry	CZ: LR: Kruh	Rubus idaeus cv. Golden Everest
CG446	raspberry	CZ: LR: Kruh	Rubus idaeus cv. Malling Happy
CG447	raspberry	CZ: LR: Kruh	Rubus idaeus cv. Sugana Gelb
CG448	raspberry	CZ: LR: Kruh	Rubus idaeus cv. Autumn Belle
CG449	raspberry	CZ: LR: Kruh	Rubus idaeus cv. Yummy
CG450	raspberry	CZ: LR: Kruh	Rubus idaeus cv. Willamette
CG451	raspberry	CZ: LR: Kruh	Rubus idaeus cv. Zewa III
CG452	raspberry	CZ: LR: Kruh	Rubus idaeus cv. Tulameen
CG453	raspberry	CZ: LR: Kruh	Rubus idaeus cv. Polka
CG454	raspberry	CZ: LR: Kruh	Rubus idaeus cv. Black Polka
CG728	raspberry	CZ: HK: Holovousy	Rubus idaeus cv. Ada
CG729	raspberry	CZ: HK: Holovousy	Rubus idaeus cv. Ada
CG730	raspberry	CZ: HK: Holovousy	Rubus idaeus cv. Heritage
CG731	raspberry	CZ: HK: Holovousy	Rubus idaeus cv. Heritage
CG732	raspberry	CZ: HK: Holovousy	Rubus idaeus cv. Heritage
CG733	raspberry	CZ: HK: Holovousy	Rubus idaeus cv. Taganka
CG734	raspberry	CZ: HK: Holovousy	Rubus idaeus cv. Taganka
CG735	raspberry	CZ: HK: Holovousy	Rubus idaeus cv. Medea
CG736	raspberry	CZ: HK: Holovousy	Rubus idaeus cv. Medea
CG737	raspberry	CZ: HK: Holovousy	Rubus idaeus cv. Lloyd George
CG738	raspberry	CZ: HK: Holovousy	Rubus idaeus cv. Rutrago
CG739	raspberry	CZ: HK: Holovousy	Rubus idaeus cv. Fertödi aranyfürt
CG740	raspberry	CZ: HK: Holovousy	Rubus idaeus cv. Lloyd George
CG741	raspberry	CZ: HK: Holovousy	Rubus idaeus cv. Rutrago
CG742	raspberry	CZ: HK: Holovousy	Rubus idaeus cv. Fertödi aranyfürt
CG743	raspberry	CZ: HK: Holovousy	Rubus idaeus cv. Granát
CG744	raspberry	CZ: HK: Holovousy	Rubus idaeus cv. Zeva II.
CG745	raspberry	CZ: HK: Holovousy	Rubus idaeus cv. Bulharský rubín
CG746	raspberry	CZ: HK: Holovousy	Rubus idaeus cv. Zeva II.
CG747	raspberry	CZ: HK: Holovousy	Rubus idaeus cv. Mája
CG748	raspberry	CZ: HK: Holovousy	Rubus idaeus cv. Autumn Bliss
CG749	raspberry	CZ: HK: Holovousy	Rubus idaeus cv. Veten
CG750	raspberry	CZ: HK: Holovousy	Rubus idaeus cv. Autumn Bliss
CG751	raspberry	CZ: HK: Holovousy	Rubus idaeus cv. Veten
CG752	raspberry	CZ: HK: Holovousy	Rubus idaeus cv. Fertödi zamatos
CG753	raspberry	CZ: HK: Holovousy	Rubus idaeus cv. Canby
CG755	raspberry	CZ: HK: Holovousy	Rubus idaeus cv. Norfolk Gianth
CH746	raspberry	CZ: HK: Synkov	Rubus idaeus cv. Tulameen
CH747	raspberry	CZ: HK: Synkov	Rubus idaeus cv. Glen Ample
CH748	raspberry	CZ: HK: Synkov	Rubus idaeus cv. Glen Ample
CH749	raspberry	CZ: HK: Synkov	Rubus idaeus cv. Glen Ample
CH750	raspberry	CZ: HK: Synkov	Rubus idaeus cv. Zewa II
CH751	raspberry	CZ: HK: Synkov	Rubus idaeus cv. Zewa II
CH928	raspberry	CZ: HK: Holovousy	Rubus idaeus cv. Mája
CH929	raspberry	CZ: HK: Holovousy	Rubus idaeus cv. Ada
CH930	raspberry	CZ: HK: Holovousy	Rubus idaeus cv. Rutrago
CH931	raspberry	CZ: HK: Holovousy	Rubus idaeus cv. Fertödi Aranyfürt
CH932	raspberry	CZ: HK: Holovousy	Rubus idaeus cv. Merigate
CH933	raspberry	CZ: HK: Holovousy	Rubus idaeus cv. Bulharský rubín
CH934	raspberry	CZ: HK: Holovousy	Rubus idaeus cv. Zlatá královna
CH935	raspberry	CZ: HK: Holovousy	Rubus idaeus cv. Zlatá královna
CH936	raspberry	CZ: HK: Holovousy	Rubus idaeus cv. Granát
CH937	raspberry	CZ: HK: Holovousy	Rubus idaeus cv. Veten
CH938	raspberry	CZ: HK: Holovousy	Rubus idaeus cv. Veten
CH939	raspberry	CZ: HK: Holovousy	Rubus idaeus cv. Medea
CH940	raspberry	CZ: HK: Holovousy	Rubus idaeus cv. Zeva II
CH941	raspberry	CZ: HK: Holovousy	Rubus idaeus cv. Arbat
CH942	raspberry	CZ: HK: Holovousy	Rubus idaeus cv. Babje leto
CH943	raspberry	CZ: HK: Holovousy	Rubus idaeus cv. Beskid
CH944	raspberry	CZ: HK: Holovousy	Rubus idaeus cv. Brigantina
CH945	raspberry	CZ: HK: Holovousy	Rubus idaeus cv. Canby
CH946	raspberry	CZ: HK: Holovousy	Rubus idaeus cv. Fallgold
CH947	raspberry	CZ: HK: Holovousy	Rubus idaeus cv. Fertödi Zamatos
CH948	raspberry	CZ: HK: Holovousy	Rubus idaeus cv. Glen Ample
CH949	raspberry	CZ: HK: Holovousy	Rubus idaeus cv. Glen Lyon
CH950	raspberry	CZ: HK: Holovousy	Rubus idaeus cv. Glen Moy
CH951	raspberry	CZ: HK: Holovousy	Rubus idaeus cv. Golden Queen
A582	arthropods	CZ: CB:Prague	Aphis idaei (Raspberry Aphid)
A617	arthropods	CZ: SB:Srubec	Didymomyia sp.
A618	arthropods	CZ: SB:Srubec	Didymomyia sp.
A619	arthropods	CZ: SB:Staré Hodějovice	Amphorophora rubi idaei (Blackberry Aphid)
A620	arthropods	CZ: SB:Staré Hodějovice	Thrips minutissimus
A641	arthropods	CZ: CB:Prague	Aphis idaei (Raspberry Aphid)
A644	arthropods	CZ: SB:Ostrolovský Újezd	Aphis idaei (Raspberry Aphid), collected on A643
A646	arthropods	CZ: SB:Dubičné	Aphis idaei (Raspberry Aphid), collected on A645
A647	arthropods	CZ: CB:Břežany	Aphis idaei (Raspberry Aphid), collected on A934
A649	arthropods	CZ: CB:Dobré Pole	Amphorophora rubi (Blackberry Aphid), collected on A936
A650	arthropods	CZ: CB:Dobré Pole	Amphorophora rubi (Blackberry Aphid), collected on A937
A651	arthropods	CZ: CB:Dobré Pole	Fieberiella septentrionalis, collected on A938
A652	arthropods	CZ: CB:Dobré Pole	Pirebalus strictus, collected on A939
A653	arthropods	CZ: CB:Dobré Pole	Amphorophora rubi idaei (Blackberry Aphid), collected on A676
A654	arthropods	CZ: CB:Dobré Pole	Amphorophora rubi (Blackberry Aphid), collected on A940
A655	arthropods	CZ: CB:Dobré Pole	Amphorophora rubi (Blackberry Aphid), collected on A941
A656	arthropods	CZ: CB:Dobré Pole	Amphorophora rubi (Blackberry Aphid), collected on A942
A657	arthropods	CZ: CB:Břežany	Aphis idaei (Raspberry Aphid), collected on A943
A658	arthropods	CZ: CB:Dobré Pole	Amphorophora rubi (Blackberry Aphid), collected on A944
A659	arthropods	CZ: CB:Dobré Pole	Aphis idaei (Raspberry Aphid), collected on A677
A660	arthropods	CZ: CB:Dobré Pole	Amphorophora rubi (Blackberry Aphid), collected on A945
A661	arthropods	CZ: CB:Dobré Pole	Amphorophora rubi (Blackberry Aphid), collected on A678
A662	arthropods	CZ: CB:Dobré Pole	Amphorophora rubi (Blackberry Aphid), collected on A946
A663	arthropods	CZ: CB:Břežany	Aphis idaei (Raspberry Aphid), collected on A948
A664	arthropods	CZ: CB:Břežany	Aphis idaei (Raspberry Aphid), collected on A679
A665	arthropods	CZ: CB:Břežany	Aphis idaei (Raspberry Aphid), collected on A949
A666	arthropods	CZ: CB:Břežany	Aphis idaei (Raspberry Aphid), collected on A950
A667	arthropods	CZ: CB:Břežany	Aphis idaei (Raspberry Aphid), collected on A951
A668	arthropods	CZ: CB:Břežany	Aphis idaei (Raspberry Aphid), collected on A964
A669	arthropods	CZ: CB:Břežany	Aphis idaei (Raspberry Aphid), collected on A965
A670	arthropods	CZ: CB:Břežany	Aphis idaei (Raspberry Aphid), collected on A966
A671	arthropods	CZ: CB:Břežany	Aphis idaei (Raspberry Aphid), collected on A967
A672	arthropods	CZ: CB:Břežany	Aphis idaei (Raspberry Aphid), collected on A930
A673	arthropods	CZ: HK:Holovousy	Macropsis fuscula (Brambleberry Leafhopper)
A674	arthropods	CZ: HK:Holovousy	Aphis idaei (Raspberry Aphid)
A681	arthropods	CZ: SB:Hluboká nad Vltavou	Aphis idaei (Raspberry Aphid), collected on A931
A682	arthropods	CZ: SB:Dubné	Aphis idaei (Raspberry Aphid), collected on A932
A684	arthropods	CZ: OR:Hvozdečko	Aphis idaei (Raspberry Aphid), collected on A687
A685	arthropods	CZ: OR:Hvozdečko	Aphis idaei (Raspberry Aphid), collected on A688
A686	arthropods	CZ: OR:Hvozdečko	Aphis idaei (Raspberry Aphid), collected on A689
A707	arthropods	CZ: SB:Vrábče	Aphis idaei (Raspberry Aphid), collected on A706
A722	arthropods	CZ: HK:Vitiněves	Aphis idaei (Raspberry Aphid), collected on A918
A723	arthropods	CZ: HK:Synkov	Aphis idaei (Raspberry Aphid), collected on A919
A724	arthropods	CZ: HK:Synkov	Aphis idaei (Raspberry Aphid), collected on A920
A725	arthropods	CZ: HK:Synkov	Aphis idaei (Raspberry Aphid), collected on A921
A726	arthropods	CZ: HK:Synkov	Aphis idaei (Raspberry Aphid), collected on A922
A727	arthropods	CZ: HK:Synkov	Aphis idaei (Raspberry Aphid), collected on A923
A728	arthropods	CZ: HK:Synkov	Aphis idaei (Raspberry Aphid), collected on A924
A729	arthropods	CZ: HK:Kbelnice	Aphis idaei (Raspberry Aphid), collected on A925
A730	arthropods	CZ: HK:Kbelnice	Aphis idaei (Raspberry Aphid), collected on A926
A731	arthropods	CZ: HK:Kbelnice	Aphis idaei (Raspberry Aphid), collected on A927
A732	arthropods	CZ: HK:Synkov	Harmonia axyridis (Multicolored Asian Lady Beetle), collected on A922
A733	arthropods	CZ: HK:Synkov	Pipiza noctiluca, collected on A922
A734	arthropods	CZ: HK:Kbelnice	Orius minutus (Minute Pirate Bug), collected on A928
A735	arthropods	CZ: SB:Vrábče	Aphis idaei (Raspberry Aphid), collected on A903
A736	arthropods	CZ: SB:Vrábče	Aphis idaei (Raspberry Aphid), collected on A904
A737	arthropods	CZ: SB:Vrábče	Aphis idaei (Raspberry Aphid), collected on A905
A738	arthropods	CZ: SB:Vrábče	Aphis idaei (Raspberry Aphid), collected on A906
A739	arthropods	CZ: SB:Vrábče	Aphis idaei (Raspberry Aphid), collected on A907
A740	arthropods	CZ: SB:Vrábče	Aphis idaei (Raspberry Aphid), collected on A908
A741	arthropods	CZ: SB:Vrábče	Aphis idaei (Raspberry Aphid), collected on A912
A742	arthropods	CZ: SB:Vrábče	Aphis idaei (Raspberry Aphid), collected on A913
A743	arthropods	CZ: OR:Hvozdečko	Aphis idaei (Raspberry Aphid), collected on A975
A744	arthropods	CZ: OR:Hvozdečko	Aphis idaei (Raspberry Aphid), collected on A978
A745	arthropods	CZ: SB:Vrábče	Chrysanthia viridissima, collected on A905
A746	arthropods	CZ: SB:Vrábče	Chrysoperla sp., collected on A908
A747	arthropods	CZ: OR:Hvozdečko	Aphis idaei (Raspberry Aphid), collected on A979
A748	arthropods	CZ: OR:Hvozdečko	Aphis idaei (Raspberry Aphid), collected on A980
A749	arthropods	CZ: OR:Hvozdečko	Aphis idaei (Raspberry Aphid), collected on A981
A751	arthropods	CZ: SB:Vrábče	Phyllopertha horticola (Garden Chafer), collected on A973
A752	arthropods	CZ: SB:Vrábče	Paracorymbia maculicornis (Paracorymbia maculicornis), collected on A974
A801 (O.minutus)	arthropods	CZ: HK:Volanice	Orius minutus (Minute Pirate Bug), collected on A805 (V4)
A803 (A.idaei)	arthropods	CZ: HK:Volanice	Aphis idaei (Raspberry Aphid), collected on A805 (V4)
A812	arthropods	CZ: HK:Holovousy	Aphis idaei (Raspberry Aphid), collected on A982
A813	arthropods	CZ: HK:Holovousy	Aphis idaei (Raspberry Aphid), collected on A983
A814	arthropods	CZ: HK:Holovousy	Orius minutus (Minute Pirate Bug), collected on A983
A815	arthropods	CZ: HK:Holovousy	Aphis idaei (Raspberry Aphid), collected on A984
A816	arthropods	CZ: HK:Holovousy	Aphis idaei (Raspberry Aphid), collected on A985
A817	arthropods	CZ: HK:Holovousy	Propylea japonica (Turtle Vein Lady Beetle), collected on A985
A818	arthropods	CZ: CB:Dobré Pole	Amphorophora rubi (Blackberry Aphid), collected on A994
A819	arthropods	CZ: CB:Dobré Pole	Amphorophora rubi (Blackberry Aphid), collected on A997
A820	arthropods	CZ: CB:Dobré Pole	Aphis idaei (Raspberry Aphid), collected on B3
A821	arthropods	CZ: CB:Dobré Pole	Amphorophora rubi idaei (Raspberry Aphid), collected on B4
A822	arthropods	CZ: CB:Dobré Pole	Aphis idaei (Raspberry Aphid), collected on B5
A823	arthropods	CZ: CB:Dobré Pole	Aphis idaei (Raspberry Aphid), collected on B6
A824	arthropods	CZ: CB:Dobré Pole	Orius minutus (Minute Pirate Bug), collected on A996
A825	arthropods	CZ: CB:Dobré Pole	Orius minutus (Minute Pirate Bug), collected on A998
A826	arthropods	CZ: CB:Dobré Pole	Fieberiella septentriolis, collected on B1
A827	arthropods	CZ: CB:Dobré Pole	Orius minutus (Minute Pirate Bug), collected on B2
A828	arthropods	CZ: CB:Dobré Pole	Stenocranus minutus, collected on B3
A829	arthropods	CZ: CB:Dobré Pole	Coreus marginatus (Dock Bug), collected on B13
A830	arthropods	CZ: CB:Dobré Pole	Sericoderus lateralis, collected on B19
A831	arthropods	CZ: CB:Dobré Pole	Sitona lineatus (Pea Leaf Weevil), collected on B19
A832	arthropods	CZ: CB:Dobré Pole	Orius minutus (Minute Pirate Bug), collected on B21
A833	arthropods	CZ: CB:Dobré Pole	Fieberiella septentriolis, collected on B23
A834	arthropods	CZ: CB:Dobré Pole	Fieberiella septentriolis, collected on B26
A835	arthropods	CZ: CB:Dobré Pole	Orius minutus (Minute Pirate Bug), collected on A996
A836	arthropods	CZ: CB:Dobré Pole	Neotetranychus rubi (Raspberry Spider Mite), collected on A999
A837	arthropods	CZ: CB:Dobré Pole	Fieberiella septentriolis, collected on B1
A839	arthropods	CZ: SB:České Budějovice	Protapion fulvipes (While Clover Seed Weevil), collected on B31
A840	arthropods	CZ: SB:České Budějovice	Empoasca decipiens (Leafhopper species), collected on B32
A844	arthropods	CZ: CB:Břežany	Fieberiella septentrionalis, collected on B40
A845	arthropods	CZ: CB:Břežany	Fieberiella septentriolis, collected on B41
A846	arthropods	CZ: CB:Břežany	Empoasca dicipiens (Leafhopper species), collected on B47
A847	arthropods	CZ: CB:Břežany	Fieberiella septentriolis, collected on B56
A848	arthropods	CZ: CB:Břežany	Fieberiella septentriolis, collected on B58
A849	arthropods	CZ: CB:Břežany	Palomena prasina (Green Shield Bug), collected on B59
A850	arthropods	CZ: CB:Břežany	Fieberiella septentriolis, collected on B61
A851	arthropods	CZ: CB:Břežany	Empoasca dicipiens (Leafhopper species), collected on B63
A852	arthropods	CZ: CB:Břežany	Orius niger (Black Pirate Bug), collected on B69
A853	arthropods	CZ: CB:Břežany	Neotetranychus rubi (Raspberry Spider Mite), collected on B72
B134	arthropods	CZ: HK:Doudleby nad Orlicí	Aphis idaei (Raspberry Aphid), collected on B181
B135	arthropods	CZ: HK:Doudleby nad Orlicí	Anthocoris nemoralis (Flower Bug), collected on B182
B136	arthropods	CZ: HK:Doudleby nad Orlicí	Anthonomus rubi (Raspberry Weevil), collected on B183
B137	arthropods	CZ: HK:Doudleby nad Orlicí	Aphis idaei (Raspberry Aphid), collected on B184
B138	arthropods	CZ: HK:Doudleby nad Orlicí	Aphis idaei (Raspberry Aphid), collected on B189
B139	arthropods	CZ: HK:Doudleby nad Orlicí	Adelphocoris lineolatus (Linen Bug), collected on B197
B140	arthropods	CZ: HK:Doudleby nad Orlicí	Aphis idaei (Raspberry Aphid), collected on B190
B141	arthropods	CZ: HK:Doudleby nad Orlicí	Aphis idaei (Raspberry Aphid)
B142	arthropods	CZ: HK:Doudleby nad Orlicí	Aphis idaei (Raspberry Aphid), collected on B192
B143	arthropods	CZ: HK:Doudleby nad Orlicí	Pterocomma salicis (Black Willow Bark Aphid), collected on B193
B144	arthropods	CZ: HK:Doudleby nad Orlicí	Cortinicara gibbosa, collected on B194
B145	arthropods	CZ: HK:Doudleby nad Orlicí	Rhopalosiphum oxyacanthae (Apple-Grass Aphid), collected on B195
B146	arthropods	CZ: HK:Doudleby nad Orlicí	Anthonomus rubi (Raspberry Weevil), collected on B196
B147	arthropods	CZ: HK:Doudleby nad Orlicí	Aphis idaei (Raspberry Aphid), collected on B199
B148	arthropods	CZ: HK:Doudleby nad Orlicí	Rhopalosiphum padi (Bird Cherry-Oat Aphid), collected on B200
B149	arthropods	CZ: HK:Doudleby nad Orlicí	Amphorophora rubi idaei (Blackberry Aphid), collected on B205
B150	arthropods	CZ: HK:Doudleby nad Orlicí	Macropsis fuscula (Brambleberry Leafhopper), collected on B206
B151	arthropods	CZ: HK:Doudleby nad Orlicí	Macropsis fuscula (Brambleberry Leafhopper), collected on B206
B152	arthropods	CZ: HK:Doudleby nad Orlicí	Amphorophora rubi (Blackberry Aphid), collected on B207
B153	arthropods	CZ: HK:Doudleby nad Orlicí	Amphorophora rubi (Blackberry Aphid), collected on B208
B154	arthropods	CZ: HK:Doudleby nad Orlicí	Amphorophora rubi (Blackberry Aphid), collected on B311
B155	arthropods	CZ: HK:Doudleby nad Orlicí	Macropsis fuscula (Brambleberry Leafhopper), collected on B311
B156	arthropods	CZ: HK:Doudleby nad Orlicí	Typhlodromus (Typhlodromus) pyri (Predatory Mite), collected on B313
B157	arthropods	CZ: HK:Doudleby nad Orlicí	Amphorophora rubi (Blackberry Aphid), collected on B312
B158	arthropods	CZ: HK:Doudleby nad Orlicí	Aphis idaei (Raspberry Aphid), collected on B314
B159	arthropods	CZ: HK:Doudleby nad Orlicí	Aphis idaei (Raspberry Aphid), collected on B315
B160	arthropods	CZ: HK:Doudleby nad Orlicí	Amphorophora rubi (Blackberry Aphid), collected on B316
B161	arthropods	CZ: HK:Doudleby nad Orlicí	Amphorophora rubi (Blackberry Aphid), collected on B329
B162	arthropods	CZ: HK:Doudleby nad Orlicí	Amphorophora rubi (Blackberry Aphid), collected on B330
B163	arthropods	CZ: HK:Doudleby nad Orlicí	Amphorophora rubi (Blackberry Aphid), collected on B331
B164	arthropods	CZ: HK:Doudleby nad Orlicí	Amphorophora rubi (Blackberry Aphid), collected on B332
B165	arthropods	CZ: HK:Doudleby nad Orlicí	Fieberiella septentriolis, collected on B333
B166	arthropods	CZ: HK:Doudleby nad Orlicí	Aphis idaei (Raspberry Aphid), collected on B334
B167	arthropods	CZ: HK:Doudleby nad Orlicí	Amphorophora rubi (Blackberry Aphid), collected on B335
B168	arthropods	CZ: HK:Doudleby nad Orlicí	Frankliniella intonsa, collected on B335
B169	arthropods	CZ: HK:Doudleby nad Orlicí	Amphorophora rubi (Blackberry Aphid), collected on B336
B170	arthropods	CZ: HK:Doudleby nad Orlicí	Thrips fuscipenis, collected on B337
B171	arthropods	CZ: HK:Doudleby nad Orlicí	Amphorophora rubi (Blackberry Aphid), collected on B338
B172	arthropods	CZ: HK:Doudleby nad Orlicí	Nabis pseudoferus (Damsel Bug species), collected on B339
B173	arthropods	CZ: HK:Doudleby nad Orlicí	Amphorophora rubi (Blackberry Aphid), collected on B340
B174	arthropods	CZ: HK:Doudleby nad Orlicí	Amphorophora rubi (Blackberry Aphid), collected on B344
B175	arthropods	CZ: HK:Doudleby nad Orlicí	Amphorophora rubi (Blackberry Aphid), collected on B345
B176	arthropods	CZ: HK:Doudleby nad Orlicí	Amphorophora rubi (Blackberry Aphid), collected on B347
B177	arthropods	CZ: HK:Doudleby nad Orlicí	Aphis idaei (Raspberry Aphid), collected on B348
B178	arthropods	CZ: HK:Doudleby nad Orlicí	Amphorophora rubi (Blackberry Aphid), collected on B349
B185	arthropods	CZ: HK:Volanice	Aphis idaei (Raspberry Aphid), collected on B350
B186	arthropods	CZ: HK:Volanice	Aphis idaei (Raspberry Aphid)
B187	arthropods	CZ: HK:Nový Bydžov	Typhlodromus pyri (Predatory Mite), collected on A807
B188	arthropods	CZ: HK:Nový Bydžov	Orius strigicollis (Pirate Bug species), collected on A807
B201	arthropods	CZ: SB:Vidov	Orius strigicollis (Pirate Bug species), collected on B203
B202	arthropods	CZ: SB:Vidov	Aphis idaei (Raspberry Aphid), collected on B204
B216	arthropods	CZ: HK:Holovousy	Psallus wagneri, collected on A687
B217	arthropods	CZ: HK:Holovousy	Thrips flavus (Yellow Thrips), collected on A687
B218	arthropods	CZ: HK:Holovousy	Aphis idaei (Raspberry Aphid), collected on A687
B220	arthropods	CZ: HK:Holovousy	Aphis idaei (Raspberry Aphid), collected on B239
CH103	arthropods	CZ: HK:Holovousy	Macropsis fuscula (Brambleberry Leafhopper), collected on B239
CH538	arthropods	CZ: HK:Holovousy	Aphis idaei (Raspberry Aphid), collected on B239
	Norway
RASP 21	raspberry	NO: Agder	Glen ampel
RASP 22	raspberry	NO: Agder	Glen ampel
RASP 23	raspberry	NO: Agder	Glen ampel
RASP 24	raspberry	NO: Viken	Asker
RASP 25	raspberry	NO: Vestland	W1: wild raspberry, Solvorn, aphids
RASP 26	raspberry	NO: Vestland	W2: wild raspberry, Solvorn, aphids
RASP 27	raspberry	NO: Vestland	W3: wild raspberry, Solvorn, aphids
RASP 28	raspberry	NO: Vestland	W4: wild raspberry, Solvorn, aphids
RASP 29	raspberry	NO: Vestland	veten
RASP 30	raspberry	NO: Vestland	veten
RASP 31	raspberry	NO: Vestland	veten
RASP 32	raspberry	NO: Vestland	veten
RASP 33	raspberry	NO: Vestland	veten
RASP 34	raspberry	NO: Viken	Asker
RASP 35	raspberry	NO: Agder	Wild GA, Reddal
RASP 36	raspberry	NO: Agder	Wild raspberry, Reddal, BRNV symptoms?
RASP 37	raspberry	NO: Agder	Wild raspberry, Reddal
RASP 38	raspberry	NO: Agder	Wild raspberrry, Lyngdal, RLBV and BRNV symptoms?
RASP 39	raspberry	NO: Agder	Wild raspberrry, Lyngdal, RLBV and BRNV symptoms?
RASP 40	raspberry	NO: Vestland	Breedingline
RASP 41	raspberry	NO: Vestland	Breedingline
RASP 42	raspberry	NO: Vestland	Breedingline
RASP 43	raspberry	NO: Vestland	Breedingline
RASP 44	raspberry	NO: Vestland	Breedingline
RASP 45	raspberry	NO: Vestland	Breedingline
RASP 46	raspberry	NO: Vestland	Breedingline
RASP 47	raspberry	NO: Vestland	Breedingline
RASP 48	raspberry	NO: Vestland	Breedingline
RASP 49	raspberry	NO: Vestland	Breedingline
RASP 50	raspberry	NO: Vestland	Veten
RASP 51	raspberry	NO: Vestland	Veten
RASP 52	raspberry	NO: Vestland	Veten
RASP 53	raspberry	NO: Vestland	Veten
RASP 54	raspberry	NO: Vestland	Veten
RASP 55	raspberry	NO: Vestland	W1: wild raspberry, Solvorn
RASP 56	raspberry	NO: Vestland	W2: wild raspberry, Solvorn
RASP 57	raspberry	NO: Vestland	W3: wild raspberry, Solvorn
RASP 58	raspberry	NO: Vestland	W4: wild raspberry, Solvorn
RASP 59	raspberry	NO: Vestland	W5: wild raspberry, Solvorn
RASP 60	raspberry	NO: Viken	wild
RASP 61	raspberry	NO: Viken	wild
RASP 62	raspberry	NO: Viken	wild
RASP 63	raspberry	NO: Viken	wild
RASP 64	raspberry	NO: Viken	wild
RASP 65	raspberry	NO: Viken	wild
RASP 66	raspberry	NO: Viken	wild
RASP 67	raspberry	NO: Viken	Glen Ampel: Alle ble tatt i ytterste rad mot villbringebær i området merket ‘Torpsletta 1’ på kartet – se neste side (-riktig navn på feltet er Torpløkka)
RASP 68	raspberry	NO: Viken	Glen Ampe
RASP 69	raspberry	NO: Viken	Glen Ampe
RASP 70	raspberry	NO: Viken	Glen Ampe
RASP 71	raspberry	NO: Viken	Glen Ampe
RASP 72	raspberry	NO: Vestland	Glen Ampe
RASP 73	raspberry	NO: Vestland	Glen Ampe
RASP 74	raspberry	NO: Vestland	Glen Ampe
RASP 75	raspberry	NO: Vestland	Glen Ampe
RASP 76	raspberry	NO: Vestland	Glen Ampe
RASP 77	raspberry	NO: Vestland	Glen Mor 1
RASP 78	raspberry	NO: Vestland	Glen Mor 2
RASP 79	raspberry	NO: Vestland	Glen Mor 3
RASP 80	raspberry	NO: Vestland	Glen Mor 4
RASP 81	raspberry	NO: Vestland	Glen Mor 5
RASP 82	raspberry	NO: Vestland	WILD 1 m/bladmidd
RASP 83	raspberry	NO: Vestland	WILD 2 m/bladlus
RASP 84	raspberry	NO: Vestland	WILD 3
RASP 85	raspberry	NO: Vestland	WILD 4 m/bladlus
RASP 86	raspberry	NO: Vestland	WILD 5
RASP 87	raspberry	NO: Vestland	Glen Ampe
RASP 88	raspberry	NO: Vestland	Glen Ampe
RASP 89	raspberry	NO: Vestland	Glen Ampe
RASP 90	raspberry	NO: Vestland	Glen Ampe
RASP 91	raspberry	NO: Vestland	Glen Ampe
RASP 92	raspberry	NO: Vestland	Glen Mor 1
RASP 93	raspberry	NO: Vestland	Glen Mor 2
RASP 94	raspberry	NO: Vestland	Glen Mor 3
RASP 95	raspberry	NO: Vestland	Glen Mor 4
RASP 96	raspberry	NO: Vestland	Glen Mor 5
RASP 97	raspberry	NO: Vestland	WILD 11
RASP 98	raspberry	NO: Vestland	WILD 12
RASP 99	raspberry	NO: Vestland	WILD 13
RASP 100	raspberry	NO: Vestland	WILD 14
RASP 101	raspberry	NO: Vestland	WILD 15
RASP 132	raspberry	NO: Vestland	NINNI
RASP 133	raspberry	NO: Vestland	Veten
RASP 134	raspberry	NO: Vestland	Breedingline
RASP 135	raspberry	NO: Vestland	Veten
RASP 136	raspberry	NO: Vestland	Breedingline
RASP 137	raspberry	NO: Vestland	wild 1
RASP 138	raspberry	NO: Vestland	Breedingline
RASP 139	raspberry	NO: Vestland	Breedingline
RASP 140	raspberry	NO: Vestland	Breedingline
RASP 141	raspberry	NO: Vestland	Breedingline
RASP 142	raspberry	NO: Vestland	Breedingline
RASP 143	raspberry	NO: Vestland	Breedingline
RASP 144	raspberry	NO: Vestland	Breedingline
RASP 145	raspberry	NO: Vestland	Breedingline
RASP 146	raspberry	NO: Vestland	Breedingline
RASP 147	raspberry	NO: Vestland	Breedingline
RASP 148	raspberry	NO: Vestland	Breedingline
RASP 149	raspberry	NO: Vestland	Breedingline
RASP 150	raspberry	NO: Vestland	Wild varierty ( by the river)
RASP 151	raspberry	NO: Vestland	wild 2
RASP 152	raspberry	NO: Vestland	Breedingline
RASP 153	raspberry	NO: Vestland	Breedingline
RASP 154	raspberry	NO: Vestland	wild 3; leaf Blotch
RASP 155	raspberry	NO: Vestland	Breedingline
RASP 156	raspberry	NO: Vestland	Breedingline
RASP 157	raspberry	NO: Vestland	Breedingline
RASP 158	raspberry	NO: Vestland	Breedingline
RASP 159	raspberry	NO: Vestland	Breedingline
RASP 160	raspberry	NO: Vestland	Veten
RASP 161	raspberry	NO: Vestland	Veten
RASP 162	raspberry	NO: Vestland	Veten
RASP 163	raspberry	NO: Vestland	Veten
RASP 164	raspberry	NO: Vestland	Veten
RASP 165	raspberry	NO: Vestland	Veten
RASP 166	raspberry	NO: Vestland	Veten
RASP 167	raspberry	NO: Vestland	Veten
RASP 168	raspberry	NO: Vestland	wild; W1; naoi gul
RASP 169	raspberry	NO: Vestland	wild cultivar; W2
RASP 170	raspberry	NO: Vestland	Veten
RASP 171	raspberry	NO: Vestland	Veten
RASP 172	raspberry	NO: Vestland	Veten
RASP 173	raspberry	NO: Vestland	wild; yellowish leaf; sampled for aphid
RASP 174	raspberry	NO: Vestland	Veten
RASP 175	raspberry	NO: Vestland	Veten
RASP 176	raspberry	NO: Vestland	Veten
RASP 177	raspberry	NO: Vestland	Veten
RASP 178	raspberry	NO: Vestland	wild; W1
RASP 179	raspberry	NO: Vestland	wild; sampled for aphid; No distinct symptoms
RASP 180	raspberry	NO: Vestland	Glen Ample; V-4
RASP 181	raspberry	NO: Vestland	Glen-Ample; V2
RASP 182	raspberry	NO: Vestland	Glen Ample; v-1
RASP 183	raspberry	NO: Vestland	Glen Ample; V-3
RASP 184	raspberry	NO: Vestland	wild;sampled for aphid; leaf blotch
RASP 185	raspberry	NO: Vestland	Glen Ample;sampled for aphid; No distinct symtoms
RASP 186	raspberry	NO: Vestland	Glen Mor; sampled for aphid; leaf curling
RASP 187	raspberry	NO: Vestland	Glen Ample; V5
RASP 188	raspberry	NO: Vestland	Glen Ample; klon-2; V2
RASP 189	raspberry	NO: Vestland	Glen Ample; klon 1; V1
RASP 190	raspberry	NO: Vestland	Glen Ample; klon-1; V2
RASP 191	raspberry	NO: Vestland	Glen Ample; klon 2; V1
RASP 192	raspberry	NO: Vestland	Glen Ample; klon 2; v1
RASP 193	raspberry	NO: Vestland	Glen Ample; V5
RASP 194	raspberry	NO: Vestland	Glen Ample; V4
RASP 195	raspberry	NO: Vestland	Glen Ample, V6
RASP 196	raspberry	NO: Vestland	Glen Ample; V2
RASP 197	raspberry	NO: Vestland	Glen Ample; V8
RASP 198	raspberry	NO: Vestland	Glen Ample; V1
RASP 199	raspberry	NO: Vestland	Glen Ample; V3
RASP 200	raspberry	NO: Vestland	wild 1
RASP 201	raspberry	NO: Vestland	wild 2
RASP 202	raspberry	NO: Vestland	Glen Ample
RASP 203	raspberry	NO: Vestland	Glen Ample; sampled for aphid; leaf blotch
RASP 204	raspberry	NO: Vestland	wild; sampled for aphid; upper part of field; winged aphid
RASP 205	raspberry	NO: Vestland	Glen Ample;
RASP 206	raspberry	NO: Vestland	Glen Ample;
RASP 207	raspberry	NO: Vestland	Glen Ample;
RASP 208	raspberry	NO: Vestland	Glen Ample;
RASP 209	raspberry	NO: Vestland	Glen Ample;
RASP 210	raspberry	NO: Vestland	wild; W2
RASP 211	raspberry	NO: Vestland	Wild; W1
RASP 212	raspberry	NO: Vestland	Glen Mor; sampled for aphid; no distinct symtoms
RASP 213	raspberry	NO: Vestland	wild; sampled for aphid; yellow patches in leaf
RASP 214	raspberry	NO: Vestland	Glen Ample; sampled for aphid; leaf blotch
RASP 215	raspberry	NO: Agder	Glen Ample from tunnel; Grimstad
RASP 216	raspberry	NO: Agder	Glen Ample from tunnel; Grimstad ; mulig sprayte skader
RASP 217	raspberry	NO: Agder	Glen Ample from tunnel; Grimstad
RASP 218	raspberry	NO: Agder	wild
RASP 219	raspberry	NO: Agder	Glen Ample; Friland; Lyngdal-tatt i felt med mye nemarode i jord.
RASP 220	raspberry	NO: Agder	wild, fra Lyngdal i narheten av oko feltet
RASP 221	raspberry	NO: Viken	variety: Nini; p3
RASP 222	raspberry	NO: Viken	variety: Nini; p2
RASP 223	raspberry	NO: Viken	variety: Nini; p1
RASP 224	raspberry	NO: Viken	Glen Ample;
RASP 225	raspberry	NO: Viken	Glen Ample;
RASP 226	raspberry	NO: Viken	Glen Ample;
RASP 227	raspberry	NO: Viken	wild 1
RASP 228	raspberry	NO: Viken	Glen Ample;
RASP 229	raspberry	NO: Viken	Glen Ample;
RASP 230	raspberry	NO: Viken	Glen Ample;
RASP 231	raspberry	NO: Viken	Glen Ample;
RASP 232	raspberry	NO: Viken	Glen Ample;
RASP 233	raspberry	NO: Viken	Glen Ample;
RASP 234	raspberry	NO: Viken	Glen Ample;
RASP 235	raspberry	NO: Viken	Glen Ample;
RASP 236	raspberry	NO: Viken	wild
RASP 237	raspberry	NO: Viken	Glen Ample;
RASP 238	raspberry	NO: Viken	Glen Ample;
RASP 239	raspberry	NO: Viken	Glen Ample;
RASP 240	raspberry	NO: Viken	C1; collected for aphid; No distinct symtoms, Glen Ample;
RASP 241	raspberry	NO: Viken	C2; leaf blotch; collected for aphid, Glen Ample;
RASP 242	raspberry	NO: Viken	C3; vein clearing; collected for aphid, Glen Ample;
RASP 243	raspberry	NO: Viken	WILD; collected for aphid; No distinct symtoms,
RASP 244	raspberry	NO: Viken	C1; collected for aphid; No distinct symtoms, Glen Ample;
RASP 245	raspberry	NO: Viken	C2; aphid damging leaf; collected for aphid, Glen Ample;
RASP 246	raspberry	NO: Viken	C3; collected for aphid; No distinct symtoms, Glen Ample;
